# Supplementary material for: Anisotropic, Wrinkled, and Crack-Bridging Structure for Ultrasensitive, Highly Selective Multidirectional Strain Sensors
Source: Nanomicro Lett. 2021 May 4;13:122. doi: 10.1007/s40820-021-00615-5 (PMC8096879; doi:10.1007/s40820-021-00615-5)
Supplement: Supplementary file 5 — Supplementary file5 (ZIP 1848 KB) [file 40820_2021_615_MOESM5_ESM.zip]

Archive with 1 entries (1 files):
- Video S3-digital character manipulations.mp4
